# Supplementary material for: Exploring the role of GhN/AINV23: implications for plant growth, development, and drought tolerance
Source: Biol Direct. 2024 Mar 14;19:22. doi: 10.1186/s13062-024-00465-2 (PMC10938729; doi:10.1186/s13062-024-00465-2)
Supplement: Supplementary file 1 — Additional file 1: Table S1: Oligonucleotide primers used in this study [file 13062_2024_465_MOESM1_ESM.xlsx]

## Sheet: Sheet1
Table S1. Oligonucleotide primers used in this study.
Genes	primer	sequence
qPCR-GhN/AINV23	Forward	ATTGAAGCCCGGTGGGATGAAC
	Reverse	ACAGCCAGTGACAATTCGCCAT
Histone 3	Forward	TCAAGACTGATTTGCGTTTCCA
	Reverse	GCGCAAAGGTTGGTGTCTTC
clone-GhN/AINV23	Forward	GAGCAAAAGAGCAAGCTAGGC
	Reverse	AGCCCCATCTCTTTAGTCCC
Atactin2	Forward	TAACTCTCCCGCTATGTATGTC
	Reverse	GAGAAACCCTCGTAGATTGG
GhN/AINV23-GFP	Forward	GGGGCCCGGGGTCGACATGGAAGGGACTAAAGAGATGGGG
	Reverse	TACCGGATCCACTAGTGCAATTCCAGGAAGATGATCTCTTTAGCA
